# Supplementary material for: Population genomics of pearl millet (Pennisetum glaucum (L.) R. Br.): Comparative analysis of global accessions and Senegalese landraces
Source: BMC Genomics. 2015 Dec 9;16:1048. doi: 10.1186/s12864-015-2255-0 (PMC4674952; doi:10.1186/s12864-015-2255-0)
Supplement: Additional file 1: Table S1. — The germplasm used in this study. (XLSX 46 kb) [file 12864_2015_2255_MOESM1_ESM.xlsx]

## Sheet: Global accessions
Inventory	Accessions	origins	material status
PI 164421	Bajra	India
PI 179949	Bajra	India
PI 180306	Bajra	India
PI 213531	13419	India
PI 214329	Bajra	India
PI 214330	13609	India
PI 215602	13687	India
PI 218098	Bajra	Pakistan
PI 218099	14133	Pakistan
PI 218100	14157	Pakistan
PI219820	Bearded Munga
PI 250215	K647	Pakistan
PI 250394	K527	Pakistan
PI 250395	Bajra	Pakistan
PI 263541	DL 159/1555	South Afica-Transvaal
PI 271223		India
PI 271597	1320	India
PI 271598	1336	India
PI 271599	1381	India
PI 271600	1385	India
PI 278915	I.P. No. 184	India, Delhi
PI 278951	I.P. No. 262	India, Delhi
PI 278970	I.P. No. 225	India
PI 278993	I.P. No. 270	India, Delhi
PI 279658	R.S.J.	India, Delhi
PI 279660	A.1/3	India, Delhi
PI 279661	S.530	India, Delhi
PI 279662	T/55	India, Delhi
PI 279663	Cumbu X.3	India, Delhi
PI 279664	Early Millet Ghana 1	India, Delhi
PI 279666	Bajra L.2	India, Delhi
PI 279667	A.F.3	India, Delhi
PI 279668	S 14	India, Delhi
PI 279669	S.28-15-2	India, Delhi
PI 279671	E.C. 11793	India, Delhi
PI 295124	No.1	Zimbabwe
PI 295125	No.2	Rhodesia
PI 295126	No.3	Zimbabwe
PI 295127	No.4	Zimbabwe
PI 295129	No.6	Zimbabwe
PI 295130	No.7	Zimbabwe
PI 295131	No.8	Zimbabwe
PI 295132	No.9	Rhodesia
PI 295133	No.10	Zimbabwe
PI 295134	No.11	Zimbabwe
PI 295136	No.13	Zimbabwe
PI 295137	No.14	Zimbabwe
PI 295138	No.15	Zimbabwe
PI 295139	No.16	Zimbabwe
PI 295140	No.17	Zimbabwe
PI 295141	No.18	Zimbabwe
PI 295142	No.19	Zimbabwe
PI 295143	No.20	Zimbabwe
PI 295144	No.21	Zimbabwe
PI 295145	No.22	Zimbabwe
PI 295146	No.23	Zimbabwe
PI 295147	No.24	Zimbabwe
PI 295148	No.25	Zimbabwe
PI 295149	No.26	Zimbabwe
PI 295150	No.27	Zimbabwe
PI 295151	No.28	Zimbabwe
PI 295152	No.29	Zimbabwe
PI 295154	No.31	Zimbabwe
PI 295155	No.32	Zimbabwe
PI 295156	No.33	Zimbabwe
PI 295157	No.34	Zimbabwe
PI 295158	No.35	Zimbabwe
PI 295159	No.36	Zimbabwe
PI 295160	No.37	Zimbabwe
PI 295161	No.38	Zimbabwe
PI 295162	No.39	Zimbabwe
PI 295163	No.40	Zimbabwe
PI 295164	No.41	Zimbabwe
PI 295165	No.42	Zimbabwe
PI 295166	No.43	Zimbabwe
PI 295167	No.44	Zimbabwe
PI 295168	No.45	Zimbabwe
PI 296377	Ames 93	South Africa
PI 300088	Pearl millet	South Africa
PI 307694		South Africa, Transvaal
PI 307697		South Africa, Transvaal
PI 307698		South Africa, Transvaal
PI 307703		South Africa, Transvaal
PI 307704		South Africa, Transvaal
PI 307705		South Africa, Transvaal
PI 307708		South Africa, Transvaal
PI 307709		South Africa, Transvaal
PI 307710		South Africa, Transvaal
PI 307711		South Africa, Transvaal
PI 307712		South Africa, Transvaal
PI 307713		South Africa, Transvaal
PI 307714		South Africa, Transvaal
PI 307715		South Africa, Transvaal
PI 311272		India
PI 311273		India
PI 331348		Uganda
PI 331350		Uganda
PI 331353		Uganda
PI 331664	BL 1067	Ethiopia
PI 331681	BL 1067	Ethiopia
PI 331692	BL 1067	Ethiopia
PI 337492		Brazil
PI 338000	BL1067	Ethiopia
PI 358400		India
PI 402582	KANSAS DWARF	United States, Kansas
PI 402583	SENEGAL DWARF	United States, Kansas
PI 452268	Ostistoje 214	Former Soviet Union
PI 452269	Bezostoje 222	Former Soviet Union
PI 452270	Ranneje mestnoje	Former Soviet Union
PI 508273	Tift 85D2A1	United States, Georgia	BREEDING
PI 508274	Tift 85D2B1	United States, Georgia	BREEDING
PI 511025	Dukne	Yemen
PI 511027	Dukne	Yemen
PI 511029	Dukne	Yemen	BREEDING
PI 511030	Dukne	Yemen
PI 511031	Dukne	Yemen
PI 511032	Dukne	Yemen
PI 511033	Dukne	Yemen
PI 511035	Dukne	Yemen	BREEDING
PI 511036	Dukne	Yemen
PI 511038	Dukne	Yemen
PI 511039	Dukne	Yemen
PI 511040	Dukne	Yemen
PI 511041	Dukne	Yemen
PI 511042	Dukne	Yemen
PI 511043	Dukne	Yemen
PI 511044	Dukne	Yemen
PI 511045	Dukne	Yemen
PI 511046	Dukne	Yemen
PI 511047	Dukne	Yemen
PI 511048	Dukne	Yemen	BREEDING
PI 511049	Dukne	Yemen
PI 511051	Dukne	Yemen
PI 511052	Dukne	Yemen
PI 511386	ICML 11	India, Andhra Pradesh	BREEDING
PI 517024	GR 792		CULTIVATED
PI 521611	077	Kenya	CULTIVATED
PI 521612	Ngululu	Kenya	WILD
PI 521613	Katungulu	Kenya	CULTIVATED
PI 521614	Kivunga	Kenya	CULTIVATED
PI 521615	Kithungo	Kenya	CULTIVATED
PI 521616	Kithungo	Kenya	CULTIVATED
PI 521617	Mumea	Kenya	CULTIVATED
PI 521618	Kithungo	Kenya	CULTIVATED
PI 521619	Kithungo	Kenya	CULTIVATED
PI 521620	Kithungo	Kenya	CULTIVATED
PI 521621	Embu	Kenya	CULTIVATED
PI 521622	090	Kenya	CULTIVATED
PI 521623	Mwee	Kenya	CULTIVATED
PI 521624	093	Kenya	CULTIVATED
PI 521625	Mwee	Kenya	CULTIVATED
PI 521626	Muthumba	Kenya	CULTIVATED
PI 521627	Mwee	Kenya	CULTIVATED
PI 521628	Mwere	Kenya	CULTIVATED
PI 521629	Mugombe	Kenya	CULTIVATED
PI 521630	Mugombe	Kenya	CULTIVATED
PI 521631	Mugombe	Kenya	CULTIVATED
PI 521632	Muthara	Kenya	CULTIVATED
PI 521633	Siakongi	Kenya	CULTIVATED
PI 521634	Mwere	Kenya	CULTIVATED
PI 521635	Mwere	Kenya	CULTIVATED
PI 521636	Mwere	Kenya	CULTIVATED
PI 521637	Kiraka	Kenya	CULTIVATED
PI 521638	Githaraka	Kenya	CULTIVATED
PI 521639	Mwere	Kenya	CULTIVATED
PI 521640	Mwere	Kenya	CULTIVATED
PI 521641	Mwere	Kenya	CULTIVATED
PI 521642	Mwere	Kenya	CULTIVATED
PI 521643	Mwere	Kenya	CULTIVATED
PI 521644	Mwere	Kenya	CULTIVATED
PI 521645	Mwere	Kenya	CULTIVATED
PI 521646	Mwere	Kenya	CULTIVATED
PI 521647	138	Kenya	CULTIVATED
PI 521648	Mwere	Kenya	CULTIVATED
PI 521649	Mwere	Kenya	CULTIVATED
PI 521650	Mwere	Kenya	CULTIVATED
PI 521651	Mawele	Kenya	CULTIVATED
PI 521652	Mere	Kenya	CULTIVATED
PI 521653	Mere	Kenya	CULTIVATED
PI 521654	Mwee	Kenya	CULTIVATED
PI 521655	165	Kenya	CULTIVATED
PI 521736	SAD 0170	Malawi	CULTIVATED
PI 526268	AMM 002	Zimbabwe	WILD
PI 526269	AMM 003	Zimbabwe	LANDRACE
PI 526270	AMM 052	Zimbabwe	LANDRACE
PI 526271	AMM 060	Zimbabwe	LANDRACE
PI 526272	AMM 061	Zimbabwe	LANDRACE
PI 526273	AMM 065	Zimbabwe	LANDRACE
PI 526274	AMM 066	Zimbabwe	LANDRACE
PI 526275	AMM 067	Zimbabwe	LANDRACE
PI 526276	AMM 068	Zimbabwe	LANDRACE
PI 526277	AMM 071	Zimbabwe	LANDRACE
PI 526278	AMM 072	Zimbabwe	LANDRACE
PI 526279	AMM 073	Zimbabwe	LANDRACE
PI 526280	AMM 074	Zimbabwe	LANDRACE
PI 526281	AMM 075	Zimbabwe	LANDRACE
PI 526282	AMM 076	Zimbabwe	LANDRACE
PI 526283	AMM 078	Zimbabwe	LANDRACE
PI 526285	AMM 080	Zimbabwe	LANDRACE
PI 526286	AMM 081	Zimbabwe	LANDRACE
PI 526287	AMM 082	Zimbabwe	LANDRACE
PI 526288	AMM 084	Zimbabwe	LANDRACE
PI 526289	AMM 085	Zimbabwe	LANDRACE
PI 526290	AMM 086	Zimbabwe	LANDRACE
PI 526291	AMM 089	Zimbabwe	LANDRACE
PI 526292	AMM 093	Zimbabwe	LANDRACE
PI 526293	AMM 094	Zimbabwe	LANDRACE
PI 526294	AMM 099	Zimbabwe	LANDRACE
PI 526295	AMM 100	Zimbabwe	LANDRACE
PI 526296	AMM 101	Zimbabwe	LANDRACE
PI 526297	AMM 102	Zimbabwe	LANDRACE
PI 526298	AMM 103	Zimbabwe	LANDRACE
PI 526299	AMM 104	Zimbabwe	LANDRACE
PI 526300	AMM 112	Zimbabwe	LANDRACE
PI 526301	AMM 115	Zimbabwe	LANDRACE
PI 526302	AMM 116	Zimbabwe	LANDRACE
PI 526303	AMM 117	Zimbabwe	LANDRACE
PI 526304	AMM 118	Zimbabwe	LANDRACE
PI 526305	AMM 120	Zimbabwe	LANDRACE
PI 526306	AMM 121	Zimbabwe	LANDRACE
PI 526307	AMM 123	Zimbabwe	LANDRACE
PI 526308	AMM 126	Zimbabwe	LANDRACE
PI 526309	AMM 132	Zimbabwe	LANDRACE
PI 526310	AMM 134	Zimbabwe	LANDRACE
PI 526311	AMM 135	Zimbabwe	LANDRACE
PI 526312	AMM 136	Zimbabwe	LANDRACE
PI 526313	AMM 141	Zimbabwe	LANDRACE
PI 526314	AMM 142	Zimbabwe	LANDRACE
PI 526315	AMM 153	Zimbabwe	LANDRACE
PI 526316	AMM 165	Zimbabwe	LANDRACE
PI 526318	AMM 170	Zimbabwe	LANDRACE
PI 526319	AMM 171	Zimbabwe	LANDRACE
PI 526320	AMM 173	Zimbabwe	LANDRACE
PI 526321	AMM 179	Zimbabwe	LANDRACE
PI 526322	AMM 180	Zimbabwe	LANDRACE
PI 526324	AMM 182	Zimbabwe	LANDRACE
PI 526325	AMM 186	Zimbabwe	LANDRACE
PI 526326	AMM 187	Zimbabwe	LANDRACE
PI 526327	AMM 188	Zimbabwe	LANDRACE
PI 526328	AMM 194	Zimbabwe	LANDRACE
PI 526329	AMM 195	Zimbabwe	LANDRACE
PI 526330	AMM 200	Zimbabwe	LANDRACE
PI 526331	AMM 202	Zimbabwe	LANDRACE
PI 526332	AMM 203	Zimbabwe	LANDRACE
PI 526333	AMM 210	Zimbabwe	LANDRACE
PI 526334	AMM 214	Zimbabwe	LANDRACE
PI 526335	AMM 215	Zimbabwe	LANDRACE
PI 526336	AMM 216	Zimbabwe	LANDRACE
PI 526337	AMM 223	Zimbabwe	LANDRACE
PI 526339	AMM 232	Zimbabwe	LANDRACE
PI 526340	AMM 240	Zimbabwe	LANDRACE
PI 526341	AMM 242	Zimbabwe	LANDRACE
PI 526342	AMM 243	Zimbabwe	LANDRACE
PI 526343	AMM 244	Zimbabwe	LANDRACE
PI 526344	AMM 246	Zimbabwe	LANDRACE
PI 526345	AMM 254	Zimbabwe	LANDRACE
PI 526387	AMM472	Zimbabwe	LANDRACE
PI 595755	TIFT 383	United States, Georgia	BREEDING
PI 597490	ICMP 85410		BREEDING
PI 634545	NPM-4	United States, Nebraska	BREEDING
PI 634547	NPM-6	United States, Nebraska	BREEDING
PI 634548	NPM-7	United States, Nebraska	BREEDING

## Sheet: Senegalese landraces
All Senegalese landraces were collected in 1992-1993, then maintained from 10-20 °C, from 2006 all those collections were transfered in freeze (-15/-20 °C) .
OPV: open pollinated variety
Nom Echantillon(accession)	Type Variétal	Nom du paysan donneur	Village	Département	origin (countries/region)	material status
PLS 01	souna	Dramé Dia	Mouré	Gossas	Senegal/Koalack	Landrace
PLS 02	souna	Malédo Ba	Mbégué	Kaffrine	Senegal/Koalack	Landrace
PLS 03	souna	Ndiaga Diène	Bondié	Kaffrine	Senegal/Koalack	Landrace
PLS 05	souna	Cheikh Khouya Diallo	Mboss	Kaffrine	Senegal/Koalack	Landrace
PLS 06	souna	Cheikh Coura Diallo	Mboss	Kaffrine	Senegal/Koalack	Landrace
PLS 10	souna	Pape Faye	Ngathie Naol	Kaffrine	Senegal/Koalack	Landrace
PLS 11	souna	Elhadji mor Cissé	Mbirkilane	Kaffrine	Senegal/Koalack	Landrace
PLS 12	souna	Mamadou Thiobane	Nganda	Kaffrine	Senegal/Koalack	Landrace
PLS 13	souna	Ousmane Badiane	Ndodji	Kaffrine	Senegal/Koalack	Landrace
PLS 14	souna	Coumba Seyni Ndaw	Ndiote Mor	Kaffrine	Senegal/Koalack	Landrace
PLS 15	souna	Babou Top	Ndioume Guinte	Kaffrine	Senegal/Koalack	Landrace
PLS 16	souna	Omar Sy	Nguinte Paté	Koupentoum	Senegal/Tamba	Landrace
PLS 17	souna	Elimane Camara	Darou Salam	Kaffrine	Senegal/Koalack	Landrace
PLS 18	souna	Mor Lô	Touba Aly	Kaffrine	Senegal/Koalack	Landrace
PLS 19	souna	Mor Lö	Touba Aly	Kaffrine	Senegal/Koalack	Landrace
PLS 20	souna	Mamadou Salif Sy	Kounguel	Kaffrine	Senegal/Koalack	Landrace
PLS 22	souna	Eloi Kama	Missirah	Kaffrine	Senegal/Koalack	Landrace
PLS 23	souna	El Hadji Babou Cissé	Ndiognick	Kaffrine	Senegal/Koalack	Landrace
PLS 24	souna	Maty Sakho	Mabo	Kaffrine	Senegal/Koalack	Landrace
PLS 25	souna		Mina	Kaffrine	Senegal/Koalack	Landrace
PLS 26	souna	Mady Cissé	Sinthiou Dimbe	Nioro	Senegal/Koalack	Landrace
PLS 27	souna	Abibou Gaye	Ngayène Sab	Nioro	Senegal/Koalack	Landrace
PLS 28	SANIO	Abibou Gaye	Ngayène Sab	Nioro	Senegal/Koalack	Landrace
PLS 29	souna	El hadji Ngary Touré	Médina Sab	Nioro	Senegal/Koalack	Landrace
PLS 30	souna	Ameth Dème	Kohel	Nioro	Senegal/Koalack	Landrace
PLS 31	souna	Aliou Touré	Fass Ngueyène	Nioro	Senegal/Koalack	Landrace
PLS 32	souna	Bassirou Thioye	Porokhane	Nioro	Senegal/Koalack	Landrace
PLS 33	souna	Cheikh Seck	Taïba Niassène	Nioro	Senegal/Koalack	Landrace
PLS 34	souna	Mamadou Gadio	Keur Bandia	Kaolack	Senegal/Koalack	Landrace
PLS 35	souna	El hadji Cissé	Keur S. Baka	Kaolack	Senegal/Koalack	Landrace
PLS 36	souna	El hadji Cissé	Keur S. Baka	Kaolack	Senegal/Koalack	Landrace
PLS 37	souna	Birane Ndiaye	Koumbal	Nioro	Senegal/Koalack	Landrace
PLS 38	souna	Maodo Diop	Missirah	Nioro	Senegal/Koalack	Landrace
PLS 39	souna	Ablaye Sarr	Thiarène	Foundiougne	Senegal/Fatick	Landrace
PLS 40	souna	Omar Bousso	Touba Mouride	Foundiougne	Senegal/Fatick	Landrace
PLS 41	souna	Mbaye Coura Sonko	Ndioume Douté	Foundiougne	Senegal/Fatick	Landrace
PLS 42	souna	Aliou Mbow	Kébé Koudé	Kaolack	Senegal/Koalack	Landrace
PLS 43	souna	Samba Ndiaye	Ndiaffate	Kaolack	Senegal/Koalack	Landrace
PLS 44	souna	Ngatam Sow	Koutal	Kaolack	Senegal/Koalack	Landrace
PLS 45	souna	Mamadou Sarr	Gamboul	Kaolack	Senegal/Koalack	Landrace
PLS 46	souna	Mame Gor Faye	Keur Baba	Mbour	Senegal/Thies	Landrace
PLS 47	souna	Mamadou Samb	Nguéniène	Fatick	Senegal/Fatick	Landrace
PLS 48	souna	Ngor Basse	Fahoye	Fatick	Senegal/Fatick	Landrace
PLS 49	souna	Ngor Basse	Fahoye	Fatick	Senegal/Fatick	Landrace
PLS 50	souna	Malick Dieng	Dokh	Mbour	Senegal/Thies	Landrace
PLS 53	souna	Ousmane Ndour	Sappe	Foundiougne	Senegal/Fatick	Landrace
PLS 54	souna	Samba Cissé	Keur Nahoute	Fatick	Senegal/Fatick	Landrace
PLS 55	souna	Ablaye Diop	Ndioudiouf	Fatick	Senegal/Fatick	Landrace
PLS 56	souna	Ablaye Diop	Ndioudiouf	Fatick	Senegal/Fatick	Landrace
PLS 57	souna	Cheikh Diouf	Ndioudiouf	Fatick	Senegal/Fatick	Landrace
PLS 59	SANIO	Ndane Sène	Mokane Ngoye	Mbour	Senegal/Thies	Landrace
PLS 61	souna	Bouré Iba Diop	Ngayokhème	Fatick	Senegal/Fatick	Landrace
PLS 62	SANIO	Coly Ndiaye	Ngayokhème	Fatick	Senegal/Fatick	Landrace
PLS 63	SANIO	Sémou Diouf	Wakhaldiame	Fatick	Senegal/Fatick	Landrace
GAWANE					Senegal	OPV
PLS 64	souna	Guirane Ndour	Tokassone	Fatick	Senegal/Fatick	Landrace
PLS 65	SANIO	Sémou Diouf	Tokhassone	Fatick	Senegal/Fatick	Landrace
PLS 66	souna	Boucar Diouf	Sombe	Gossas	Senegal/Fatick	Landrace
PLS 67	souna	Amath Faye	Ndiop	Gossas	Senegal/Fatick	Landrace
PLS 68	souna	Mbissane Gueye	Séo Ngraff	Bambey	Senegal/Diourbel	Landrace
PLS 69	souna	Adiouma Diouf	Baback Ndioudiouf	Bambey	Senegal/Diourbel	Landrace
PLS 70	souna	Saliou Faye	Keur Waly Fatma	Bambey	Senegal/Diourbel	Landrace
PLS 71	souna	Abdou Sène	Ndondol	Bambey	Senegal/Diourbel	Landrace
PLS 72	souna	Modou Ndiaye	Ndiéyène Ndangalma	Bambey	Senegal/Diourbel	Landrace
PLS 73	souna	Elimane Tine	Ndérép	Bambey	Senegal/Diourbel	Landrace
PLS 74	souna	Moussa Gning	Thiola Gningue	Bambey	Senegal/Diourbel	Landrace
PLS 75	souna	Serigne Modou Ndir	Lambaye	Bambey	Senegal/Diourbel	Landrace
PLS 76	souna	Gora Mbengue	Mbousso	Bambey	Senegal/Diourbel	Landrace
PLS 77	souna	Amary Dione	Ndiarigne	Bambey	Senegal/Diourbel	Landrace
PLS 78	souna	Djibril Diouf	Tawa Fall	Bambey	Senegal/Diourbel	Landrace
PLS 79	souna	Mbaye Gueye	Thiénaba	Bambey	Senegal/Diourbel	Landrace
PLS 80	souna	Samba Cissé	Dinguiraye	Bambey	Senegal/Diourbel	Landrace
PLS 81	souna	Samba Ba	Mbacké	Bambey	Senegal/Diourbel	Landrace
PLS 82	souna	Alioune Sène	Darou Khoudosse	Bambey	Senegal/Diourbel	Landrace
PLS 83	souna	Saliou Ngom	Langar Ndeunde	Bambey	Senegal/Diourbel	Landrace
PLS 84	souna	Birane Samb	Thiourkhème	Bambey	Senegal/Diourbel	Landrace
PLS 85	souna	Ibra Diouf	Sokanou	Bambey	Senegal/Diourbel	Landrace
PLS 86	souna	Koba Diouf	Keur Coly Diouf	Bambey	Senegal/Diourbel	Landrace
PLS 87	souna	Serigne Mbacké Gueye	Ngathie	Bambey	Senegal/Diourbel	Landrace
PLS 88	souna	Mamadou Sarr	Ndiagne Mboumy	Bambey	Senegal/Diourbel	Landrace
PLS 89	souna	Modou Diouf	Khol Khotorane	Bambey	Senegal/Diourbel	Landrace
PLS 90	souna	Gora Sène	Thiodiogoye	Bambey	Senegal/Diourbel	Landrace
PLS 91	souna	Saliou Diouf	Ngascop	Bambey	Senegal/Diourbel	Landrace
PLS 92	souna	Sara Diouf	Doutky	Bambey	Senegal/Diourbel	Landrace
PLS 93	souna	Thierno Sène	Tock Ngol	Diourbel	Senegal/Diourbel	Landrace
PLS 94	souna	Mbaye Fall	Mbido (Ngoye)	Diourbel	Senegal/Diourbel	Landrace
PLS 95	souna	Mbissane Ndiaye	Belky	Diourbel	Senegal/Diourbel	Landrace
PLS 96	SANIO	Mbaye Ngom	Belky	Diourbel	Senegal/Diourbel	Landrace
PLS 97	souna	Waly Sarr	Tocky Gare	Diourbel	Senegal/Diourbel	Landrace
PLS 98	souna	Abdou Faye	Ngogniéck	Diourbel	Senegal/Diourbel	Landrace
PLS 99	souna	Abo Diouf	Goulouthie	Diourbel	Senegal/Diourbel	Landrace
PLS 100	souna	Mar Ndiaye	Keur Nar Ndiaye	Mbacké	Senegal/Diourbel	Landrace
PLS 101	souna	Ibra Mbaye	Ndoulo	Diourbel	Senegal/Diourbel	Landrace
PLS 103	souna	Ibra Dieng	Ndiaguène	Diourbel	Senegal/Diourbel	Landrace
PLS 104	souna	Modou Konteye	ndankhe	Diourbel	Senegal/Diourbel	Landrace
PLS 105	SANIO	Thiaka Sène	Kontayème	Diourbel	Senegal/Diourbel	Landrace
PLS 106	souna	Abdou Tine	Ndindy	Diourbel	Senegal/Diourbel	Landrace
PLS 107	souna	Amath Diouf	Dombe	Diourbel	Senegal/Diourbel	Landrace
PLS 108	souna	Abdou Kane	Thiakhème	Diourbel	Senegal/Diourbel	Landrace
PLS 109	SANIO	Modou Gning	Thiakhème	Diourbel	Senegal/Diourbel	Landrace
PLS 110	SANIO	Modou Fall Ba	Dappa	Diourbel	Senegal/Diourbel	Landrace
PLS 111	souna	Ndiass Seck	Yamall	Diourbel	Senegal/Diourbel	Landrace
PLS 112	souna	Modou Ngom	Ngaye (Ndindy)	Diourbel	Senegal/Diourbel	Landrace
PLS 113	souna	Ndongo Gning	Nguènguèye	Diourbel	Senegal/Diourbel	Landrace
PLS 114	souna	Mbaye Diagne	Ndiompy	Diourbel	Senegal/Diourbel	Landrace
PLS 115	souna	Modou Coumba Niang	Ndogne Santhie	Diourbel	Senegal/Diourbel	Landrace
PLS 116	souna	Mor Diaw Ndiaye	Coky gouye	Diourbel	Senegal/Diourbel	Landrace
PLS 117	souna	Assane Sène	Dara Him	Mbacké	Senegal/Diourbel	Landrace
PLS 118	souna	Aly Kébé	Touba Fall	Mbacké	Senegal/Diourbel	Landrace
THIALACK2					Senegal	OPV
PLS 119	souna	Mbaye Diouf	Fintèl sérére	Mbacké	Senegal/Diourbel	Landrace
PLS 120	souna	Thierno Ka	Béty Dia	Mbacké	Senegal/Diourbel	Landrace
PLS 121	souna	Bilal Diop	Darou Rahmane	Mbacké	Senegal/Diourbel	Landrace
PLS 122	souna	Modou Ngom	Khéwar Ndiaye	Mbacké	Senegal/Diourbel	Landrace
PLS 123	souna	Galasse Ndiaye	Taw Fikhe	Mbacké	Senegal/Diourbel	Landrace
PLS 124	souna	Serigne Abdou Diaw	Naïbe	Linguère	Senegal/Louga	Landrace
PLS 125	souna	Moustapha Ndiaye	Kadd Balodji	Linguère	Senegal/Louga	Landrace
PLS 126	souna	Aliou Aïcha Ka	Sourang Lomby	Mbacké	Senegal/Diourbel	Landrace
PLS 127	souna	Saliou Fall	Médina	Mbacké	Senegal/Diourbel	Landrace
PLS 128	souna	Moustapha Diaw	Wourcogne	Mbacké	Senegal/Diourbel	Landrace
PLS 129	souna	Ibrahima Boye	Touba Mboul	Mbacké	Senegal/Diourbel	Landrace
PLS 130	souna	Modou Sall	Boustane Diaw	Mbacké	Senegal/Diourbel	Landrace
PLS 131	souna	Codé Niane	Darou Nahim	Mbacké	Senegal/Diourbel	Landrace
PLS 137	souna	Ousmane Kane	Ngakène Fall	Tivaouane	Senegal/Thiés	Landrace
PLS 138	souna	Moustapha Diop	Kelle	Tivaouane	Senegal/Thiés	Landrace
PLS 140	souna	Malick Samb	Tabb Deffe	Tivaouane	Senegal/Thiés	Landrace
PLS 147	souna	Mor Diagne	Dinguiraye	Bambey	Senegal/Diourbel	Landrace
PLS 151	souna	Elimane Ndiaye	Darou Ndiaye	Thiès	Senegal/Thiés	Landrace
PLS 153	souna	Ndiakhate Cissé	Ngomène	Thiès	Senegal/Thiés	Landrace
PLS 154	souna	Issa Pouye	Birgane Pouyène	Thiès	Senegal/Thiés	Landrace
PLS 155	souna	Djibril Ciss	Ndiass	Mbour	Senegal/Thiés	Landrace
PLS 157	souna	Modou Sène	Théo	Thiès	Senegal/Thiés	Landrace
PLS 158	souna	Malick Thiam Diome	Sangué	Thiès	Senegal/Thiés	Landrace
PLS 159	souna	Mory Faye	Ngolar Sène	Thiès	Senegal/Thiés	Landrace
PLS 160	souna	ibra Sène	Diack Mbodokhane	Thiès	Senegal/Thiés	Landrace
PLS 161	souna	Ibrahima Diouf	Mbéwane	Thiès	Senegal/Thiés	Landrace
PLS 162	souna	Kholé Faye	Mboufoudj	Mbour	Senegal/Thiés	Landrace
PLS 163	souna	Todakh Faye	Quinte Sérére	Mbour	Senegal/Thiés	Landrace
PLS 164	souna	Ngor Sène	Tandène	Mbour	Senegal/Thiés	Landrace
PLS 166	souna	Bassirou Diop	Baka Boff	Fatick	Senegal/Fatick	Landrace
PLS 167	souna	Ngor Sagne	Foha	Mbour	Senegal/Thiés	Landrace
PLS 168	souna	Dib Ndour	Nguégnène	Mbour	Senegal/Thiés	Landrace
PLS 169	souna	Baboucar Ndour	Nguégnène	Mbour	Senegal/Thiés	Landrace
PLS 170	souna	Birane Faye	Roff Village	Mbour	Senegal/Thiés	Landrace
PLS 171	souna	Masse Tine	Balabougou	Mbour	Senegal/Thiés	Landrace
PLS 172	souna	Amadou Ka	Sassal	Mbour	Senegal/Thiés	Landrace
PLS 173	souna	Robane Tine	Guélor Sérére	Mbour	Senegal/Thiés	Landrace
PLS 174	souna	Macodou Gning	Malicounda	Mbour	Senegal/Thiés	Landrace
PLS 175	souna	Cheikhou Sow	Malicounda	Mbour	Senegal/Thiés	Landrace
PLS 176	souna	Ngor Ndiaye	Keur Joseph	Mbour	Senegal/Thiés	Landrace
PLS 177	souna	Issa Diouf	Khassab	Mbour	Senegal/Thiés	Landrace
PLS 178	souna	Mbat Diouf	Kignabour	Mbour	Senegal/Thiés	Landrace
PLS 179	souna	Saliou Sène	Popenguine	Mbour	Senegal/Thiés	Landrace
PLS 180	souna	Abdou Ciss	Mbayar	Mbour	Senegal/Thiés	Landrace
PLS 181	souna	Mamadou Diouf	Daga Ndiayène	Tivaouane	Senegal/Thiés	Landrace
PLS 182	souna	Malick Mbengue	Mbenguène Baïty	Tivaouane	Senegal/Thiés	Landrace
PLS 183	souna	Aliou Mbaye	Pambale	Tivaouane	Senegal/Thiés	Landrace
PLS 184	souna	Léo Thiam Ciss	Pallo	Tivaouane	Senegal/Thiés	Landrace
PLS 185	souna	Philip Samb	Mont Rolland	Thiès	Senegal/Thiés	Landrace
PLS 186	souna	Mamadou Sankharé	Ndiakhaté	Tivaouane	Senegal/Thiés	Landrace
PLS 187	souna	Issa Ndiaye	Dianakh	Kébémer	Senegal/Louga	Landrace
PLS 188	souna	Gora Ndiaye	Thiambène	Kébémer	Senegal/Louga	Landrace
PLS 189	souna	Djiby Ka	Kadd Peulh	Kébémer	Senegal/Louga	Landrace
PLS 190	souna	Modou Sène	Teumb Peulh	Kébémer	Senegal/Louga	Landrace
PLS 191	souna	Ibrahima Wilane	Lambane Wilane	Kébémer	Senegal/Louga	Landrace
PLS 192	souna	Ndiaga Leye	Belly	Tivaouane	Senegal/Thiés	Landrace
PLS 193	souna	Gora Ndiaye	Guett Ratt	Tivaouane	Senegal/Thiés	Landrace
PLS 194	souna	Sidy Haïdara	Gouyet Cherif	Tivaouane	Senegal/Thiés	Landrace
PLS 195	souna	Maïssa Mbaye Sall	Sine Kane	Tivaouane	Senegal/Thiés	Landrace
PLS 196	souna	Moda Gueye	Mékhé Village	Tivaouane	Senegal/Thiés	Landrace
PLS 197	souna	Djiba Seck	Dayane Diop	Tivaouane	Senegal/Thiés	Landrace
PLS 198	souna		Ndiagne	Bambey	Senegal/Thiés	Landrace
PLS 199	souna	Mamadou Ndong	Ndioum	Bambey	Senegal/Diourbel	Landrace
PLS 200	souna	Modou Ngom	Parba Lambaye	Bambey	Senegal/Thiés	Landrace
PLS 201	souna	Adiouma Ndour	Ngogom	Bambey	Senegal/Diourbel	Landrace
PLS 202	souna	A. Ndiaye	Mékhé Lambaye	Bambey	Senegal/Thiés	Landrace
PLS 203	souna	Ngoné Thiam	Ndioum	Bambey	Senegal/Diourbel	Landrace
PLS 204	souna	Adiouma Sarr	Ndiagne	Bambey	Senegal/Thiés	Landrace
PLS 205	souna	Modou Ngom	Ngogom	Bambey	Senegal/Diourbel	Landrace
PLS 206	souna	Saliou Sarr	Ndioum	Bambey	Senegal/Thiés	Landrace
PLS 207	souna	Saliou Ndiaye	Ndioum	Bambey	Senegal/Diourbel	Landrace
PLS 208	souna	Dame Sarr	Mékhé Lambaye	Bambey	Senegal/Thiés	Landrace
PLS 209	souna		Ndiarga Ndiaye	Bambey	Senegal/Diourbel	Landrace
PLS 210	souna		Bara Sara	Bambey	Senegal/Thiés	Landrace
PLS 211	souna	Ibrahima Sall	Parba Palène	Bambey	Senegal/Diourbel	Landrace
PLS 212	souna		Ngouye Lambaye	Bambey	Senegal/Thiés	Landrace
PLS 213	souna	Ousmane Seck	Ngouye Lambaye	Bambey	Senegal/Diourbel	Landrace
PLS 214	souna	Abdou Seck	Ngouye Lambaye	Bambey	Senegal/Thiés	Landrace
PLS 215	souna	Modou Mbaye	Ndioum	Bambey	Senegal/Diourbel	Landrace
PLS 216	souna	Badara Sow	Maka	Bambey	Senegal/Thiés	Landrace
PLS 217	souna	Abdou Faye	Ndiayène	Bambey	Senegal/Diourbel	Landrace
PLS 219	souna	Ibra Ngom	Ngogom	Bambey	Senegal/Diourbel	Landrace
PLS 220	souna	Gorgui Sall	Parba Lambaye	Bambey	Senegal/Thiés	Landrace
PLS 221	souna	Alla Diom	Ndiagne	Bambey	Senegal/Diourbel	Landrace
PLS 222	souna	Mamadou Ndiaye	Maka	Bambey	Senegal/Thiés	Landrace
PLS 223	souna	Daouda Diome	Ndiagne	Bambey	Senegal/Diourbel	Landrace
PLS 224	souna		Sandiara	Mbour	Senegal/Thiés	Landrace
PLS 225	souna		Soumbal	Bambey	Senegal/Diourbel	Landrace
PLS 226	souna		Kaïb Dia	Kébémer	Senegal/Louga	Landrace
PLS 227	souna	Ibou Thioune	Ndiande Ngoga Pann	Tivaouane	Senegal/Thiés	Landrace
PLS 228	souna	Birane Faye	Ndiande Ngoga Pann	Tivaouane	Senegal/Thiés	Landrace
PLS 230	souna	Ablaye Diop	Thilmakha + environs	Tivaouane	Senegal/Thiés	Landrace
PLS 231	souna	Pape Sarr	Ndiande Ngoga Pann	Tivaouane	Senegal/Thiés	Landrace
PLS 232	souna	Abdou Thioune	Ndiande Ngoga Pann	Tivaouane	Senegal/Thiés	Landrace
PLS 233	souna	Modou Faye	Keur Sopalakh	Tivaouane	Senegal/Thiés	Landrace
PLS 234	souna	Mbaye Ndiaye	Thilmakha + environs	Tivaouane	Senegal/Thiés	Landrace
PLS 235	souna	Modou Gueye	Thilmakha + environs	Tivaouane	Senegal/Thiés	Landrace
PLS 301					Senegal	Landrace
ISMI 9507					Senegal	inbred
PLS 302					Senegal	Landrace
PLS 303					Senegal	Landrace
PLS 304					Senegal	Landrace
PLS 305					Senegal	Landrace
PLS 306					Senegal	Landrace
PLS 307					Senegal	Landrace
PLS 308					Senegal	Landrace
PLS 309					Senegal	Landrace
PLS 310					Senegal	Landrace
PLS 311					Senegal	Landrace
PLS 312					Senegal	Landrace
PLS 313					Senegal	Landrace
PLS 314					Senegal	Landrace
PLS 315					Senegal	Landrace
PLS 316					Senegal	Landrace
PLS 317					Senegal	Landrace
PLS 318					Senegal	Landrace
PLS 319					Senegal	Landrace
PLS 320					Senegal	Landrace
PLS 321					Senegal	Landrace
PLS 322					Senegal	Landrace
PLS 323					Senegal	Landrace
PLS 324					Senegal	Landrace
PLS 325					Senegal	Landrace
PLS 326					Senegal	Landrace
PLS 327					Senegal	Landrace
PLS 328					Senegal	Landrace
PLS 329					Senegal	Landrace
PLS 330					Senegal	Landrace
PLS 331					Senegal	Landrace
SOUNA 3	Souna				Senegal	OPV
ISMI 9301					Senegal	inbred?
THIALACK(LOCAL)					Senegal	Landrace
PEO 2830					Niger	Landrace
ICMV-89305					Niger	improved OPV
ICMV IS 99001					Niger	improved OPV
SOSATC-88					Mali	improved OPV
IBMV 8402					Senegal	improved OPV
ICMV-IS 92222					Niger	improved OPV
PEO 8030					Mauritania (11W, 16N)	improved OPV
